# Supplementary material for: Microwave- and Ultrasound-Assisted Extraction of Cannabinoids and Terpenes from Cannabis Using Response Surface Methodology
Source: Molecules. 2022 Dec 12;27(24):8803. doi: 10.3390/molecules27248803 (PMC9784742; doi:10.3390/molecules27248803)
Supplement: Supplementary file 1 [file molecules-27-08803-s001.zip]

Archive with 1 entries (1 files):
- molecules-2035534-supplementary.pdf
